# Supplementary material for: AMEND 2.0: module identification and multi-omic data integration with multiplex-heterogeneous graphs
Source: BMC Bioinformatics. 2025 Feb 5;26:39. doi: 10.1186/s12859-025-06063-x (PMC11800622; doi:10.1186/s12859-025-06063-x)
Supplement: Supplementary file 2 — Additional file2: Molecular Interaction Network Characteristics. Descriptions of the molecular interaction networks involved in this study, including node type, associated evaluation task, interaction type, source, species, pre-processing, and node & edge counts [file 12859_2025_6063_MOESM2_ESM.xlsx]

## Sheet: Network Information
Node Type	Interaction Type	Species	Source	Node Count	Edge Count	Pre-processing	Evaluation Task
proteins	physical	Mus musculus	STRING (v12.0)	7366	25616	edge threshold >= 0.9	RWR-MH: Feature Ranking
proteins	functional	Mus musculus	Reactome (graphite Bioconductor package)	7655	177396	NA	RWR-MH: Feature Ranking
metabolites (merged isomers)	physical, functional	NA	STITCH (v5)	11252	53345	edge threshold >= 0.9	RWR-MH: Feature Ranking
proteins, metabolites (merged isomers)	physical, functional (bipartite)	Mus musculus	STITCH (v5)	15997	75478	edge threshold >= 0.9	RWR-MH: Feature Ranking
proteins	physical	Mus musculus	STRING (v12.0)	8024	61651	edge threshold >= 0.7	Degree Bias: Feature Ranking
proteins	physical, functional	Homo sapiens	STRING (v12.0)	18606	547930	edge threshold >= 0.5	Degree Bias: Correlation Analysis|Degree Bias: AMEND|Biased Random Walk
proteins	physical	Homo sapiens	STRING (v12.0)	10746	86519	edge threshold >= 0.7	TCGA-KIRC Analysis
proteins	functional	Homo sapiens	Ohmnet [Zitnik & Leskovec, 2017 (Bioinformatics)]	3304	52126	NA	TCGA-KIRC Analysis
proteins	functional	Homo sapiens	ARACNE (aracne.networks Bioconductor package)	16762	242669	edge threshold >= 0.7	TCGA-KIRC Analysis
proteins	functional	Homo sapiens	Reactome (graphite Bioconductor package)	10805	278523	NA	TCGA-KIRC Analysis
miRNA, mRNA	physical, functional (strong experimental evidences)(bipartite)	Homo sapiens	miRTarBase (v9)	4311	10433	NA	TCGA-KIRC Analysis
proteins (transcriptomics)	physical, functional	Mus musculus	STRING (v12.0)	14805	198603	edge threshold >= 0.7; 1-order neighbors of features captured in omic assay	O-GlcNAc Transferase knockout Study
proteins (proteomics)	physical, functional	Mus musculus	STRING (v12.0)	10198	178679	edge threshold >= 0.7; 1-order neighbors of features captured in omic assay	O-GlcNAc Transferase knockout Study
proteins (phospho-proteomics)	physical, functional	Mus musculus	STRING (v12.0)	5736	125230	edge threshold >= 0.7; 1-order neighbors of features captured in omic assay	O-GlcNAc Transferase knockout Study
proteins	physical	Mus musculus	NISE [Griffin et al., 2023 (bioaRxiv)]	812	3794	NA	O-GlcNAc Transferase knockout Study
metabolites (merged isomers) (metabolomics)	physical, functional	NA	STITCH (v5)	1049	18166	edge threshold >= 0.9; 1-order neighbors of features captured in omic assay	O-GlcNAc Transferase Knockout Study
proteins, metabolites (merged isomers)	physical, functional (bipartite)	Mus musculus	STITCH (v5)	81942	291462	edge threshold >= 0.7	O-GlcNAc Transferase knockout Study
