# Supplementary material for: AMEND 2.0: module identification and multi-omic data integration with multiplex-heterogeneous graphs
Source: BMC Bioinformatics. 2025 Feb 5;26:39. doi: 10.1186/s12859-025-06063-x (PMC11800622; doi:10.1186/s12859-025-06063-x)
Supplement: Supplementary file 4 — Additional file4: ORA with GO Terms and AMEND Module from TCGA-KIRC Data. Complete list of significant Gene Ontologyterms from ORA on the AMEND module from the TCGA-KIRC data analysis. Significance level was set to 0.01 after adjustment for multiple testing using the Benjamini-Hochberg method [file 12859_2025_6063_MOESM4_ESM.xlsx]

## Sheet: TCGA ORA with GO Terms
pathway	pval	padj	overlap	size	GO_ID	GO_aspect
adaptive immune response	9.22423e-13	2.23241e-09	23	451	GO:0002250	Biological Process
lymphocyte mediated immunity	9.75705e-13	2.23241e-09	19	285	GO:0002449	Biological Process
adaptive immune response based on somatic recombination of immune receptors built from immunoglobulin superfamily domains	2.14861e-12	2.99893e-09	19	298	GO:0002460	Biological Process
leukocyte mediated immunity	2.62144e-12	2.99893e-09	21	384	GO:0002443	Biological Process
cell surface	8.89191e-11	4.64158e-08	28	850	GO:0009986	Cellular Component
side of membrane	2.6256e-09	5.90997e-07	23	673	GO:0098552	Cellular Component
external side of plasma membrane	3.39654e-09	5.90997e-07	17	360	GO:0009897	Cellular Component
cell killing	7.11033e-10	6.50738e-07	14	203	GO:0001906	Biological Process
regulation of leukocyte mediated immunity	9.45642e-10	7.2121e-07	15	246	GO:0002703	Biological Process
tube morphogenesis	1.76399e-09	1.15314e-06	26	841	GO:0035239	Biological Process
immune effector process	6.3792e-09	3.6489e-06	25	830	GO:0002252	Biological Process
blood vessel morphogenesis	1.00021e-08	4.94618e-06	21	603	GO:0048514	Biological Process
positive regulation of immune system process	1.0809e-08	4.94618e-06	26	918	GO:0002684	Biological Process
blood vessel development	2.05297e-08	8.48189e-06	22	689	GO:0001568	Biological Process
angiogenesis	2.22427e-08	8.48189e-06	19	516	GO:0001525	Biological Process
vasculature development	4.2622e-08	1.5003e-05	22	718	GO:0001944	Biological Process
leukocyte activation	4.63138e-08	1.5138e-05	25	918	GO:0045321	Biological Process
T cell mediated immunity	5.18328e-08	1.58125e-05	10	125	GO:0002456	Biological Process
regulation of cell activation	8.36204e-08	2.21294e-05	20	621	GO:0050865	Biological Process
negative regulation of cell activation	8.45286e-08	2.21294e-05	12	207	GO:0050866	Biological Process
leukocyte mediated cytotoxicity	8.70474e-08	2.21294e-05	10	132	GO:0001909	Biological Process
regulation of angiogenesis	9.84798e-08	2.37181e-05	14	299	GO:0045765	Biological Process
regulation of leukocyte activation	1.09415e-07	2.50341e-05	19	571	GO:0002694	Biological Process
regulation of cell adhesion	1.1503e-07	2.50657e-05	22	760	GO:0030155	Biological Process
regulation of T cell activation	1.83822e-07	3.8235e-05	15	365	GO:0050863	Biological Process
regulation of lymphocyte mediated immunity	1.95957e-07	3.89869e-05	11	182	GO:0002706	Biological Process
T cell activation	2.4313e-07	4.63568e-05	18	541	GO:0042110	Biological Process
regulation of adaptive immune response based on somatic recombination of immune receptors built from immunoglobulin superfamily domains	2.57522e-07	4.71368e-05	11	187	GO:0002822	Biological Process
regulation of immune effector process	3.34748e-07	5.89157e-05	16	437	GO:0002697	Biological Process
regulation of vasculature development	3.53022e-07	5.98307e-05	14	332	GO:1901342	Biological Process
leukocyte cell-cell adhesion	5.03303e-07	8.22542e-05	15	395	GO:0007159	Biological Process
lymphocyte activation	5.37289e-07	8.47805e-05	21	764	GO:0046649	Biological Process
regulation of adaptive immune response	5.57016e-07	8.49635e-05	11	202	GO:0002819	Biological Process
inflammatory response	6.49552e-07	9.58822e-05	21	773	GO:0006954	Biological Process
regulation of lymphocyte differentiation	7.44517e-07	0.000106466	11	208	GO:0045619	Biological Process
regulation of leukocyte cell-cell adhesion	8.70484e-07	0.000120707	14	358	GO:1903037	Biological Process
regulation of leukocyte differentiation	1.07788e-06	0.00014507	13	312	GO:1902105	Biological Process
response to lipid	1.17804e-06	0.000150967	22	872	GO:0033993	Biological Process
regulation of hemopoiesis	1.18768e-06	0.000150967	15	423	GO:1903706	Biological Process
cellular chemical homeostasis	1.27079e-06	0.000157166	21	806	GO:0055082	Biological Process
regulation of lymphocyte activation	1.3605e-06	0.000163833	16	486	GO:0051249	Biological Process
regulation of T cell differentiation	1.47053e-06	0.000172543	10	179	GO:0045580	Biological Process
negative regulation of leukocyte activation	2.18335e-06	0.000249775	10	187	GO:0002695	Biological Process
cellular homeostasis	2.54431e-06	0.000278521	22	914	GO:0019725	Biological Process
regulation of alpha-beta T cell activation	2.58549e-06	0.000278521	8	111	GO:0046634	Biological Process
negative regulation of cell differentiation	2.61722e-06	0.000278521	19	705	GO:0045596	Biological Process
cell-cell adhesion	2.77943e-06	0.000289061	22	919	GO:0098609	Biological Process
positive regulation of T cell activation	3.13443e-06	0.000318737	11	241	GO:0050870	Biological Process
enzyme linked receptor protein signaling pathway	3.4269e-06	0.000340902	22	931	GO:0007167	Biological Process
cellular response to cytokine stimulus	4.03055e-06	0.000392422	20	796	GO:0071345	Biological Process
transmembrane receptor protein tyrosine kinase signaling pathway	4.54458e-06	0.00043325	17	598	GO:0007169	Biological Process
negative regulation of lymphocyte activation	4.73164e-06	0.000441878	9	160	GO:0051250	Biological Process
response to bacterium	4.9637e-06	0.000451902	17	602	GO:0009617	Biological Process
positive regulation of cell population proliferation	5.0365e-06	0.000451902	21	880	GO:0008284	Biological Process
T cell proliferation	5.18261e-06	0.00045607	10	206	GO:0042098	Biological Process
response to cytokine	5.49551e-06	0.000468071	21	885	GO:0034097	Biological Process
positive regulation of leukocyte activation	5.52357e-06	0.000468071	13	362	GO:0002696	Biological Process
epithelial cell proliferation	5.90714e-06	0.000491474	14	422	GO:0050673	Biological Process
negative regulation of adaptive immune response based on somatic recombination of immune receptors built from immunoglobulin superfamily domains	6.60725e-06	0.000534992	6	59	GO:0002823	Biological Process
negative regulation of T cell activation	6.66402e-06	0.000534992	8	126	GO:0050868	Biological Process
hemopoiesis	6.87226e-06	0.000542198	21	898	GO:0030097	Biological Process
positive regulation of angiogenesis	7.38694e-06	0.000561248	9	169	GO:0045766	Biological Process
peptidyl-tyrosine phosphorylation	7.48167e-06	0.000561248	11	264	GO:0018108	Biological Process
positive regulation of leukocyte cell-cell adhesion	7.48167e-06	0.000561248	11	264	GO:1903039	Biological Process
regulation of immune response	7.99583e-06	0.000583601	19	762	GO:0050776	Biological Process
peptidyl-tyrosine modification	8.03471e-06	0.000583601	11	266	GO:0018212	Biological Process
regulation of hormone metabolic process	8.46268e-06	0.000605081	5	36	GO:0032350	Biological Process
regulation of T cell proliferation	9.35031e-06	0.000653921	9	174	GO:0042129	Biological Process
epithelial tube morphogenesis	9.43155e-06	0.000653921	12	324	GO:0060562	Biological Process
negative regulation of adaptive immune response	1.06469e-05	0.000719486	6	64	GO:0002820	Biological Process
positive regulation of cell activation	1.06917e-05	0.000719486	13	385	GO:0050867	Biological Process
negative regulation of programmed cell death	1.1976e-05	0.000782887	20	857	GO:0043069	Biological Process
negative regulation of cell death	1.1976e-05	0.000782887	20	857	GO:0060548	Biological Process
negative regulation of leukocyte cell-cell adhesion	1.23373e-05	0.000795148	8	137	GO:1903038	Biological Process
negative regulation of leukocyte mediated immunity	1.2738e-05	0.000809573	6	66	GO:0002704	Biological Process
leukocyte proliferation	1.31735e-05	0.000824346	12	335	GO:0070661	Biological Process
response to hypoxia	1.34464e-05	0.000824346	11	281	GO:0001666	Biological Process
hematopoietic or lymphoid organ development	1.35109e-05	0.000824346	21	939	GO:0048534	Biological Process
regulation of mononuclear cell proliferation	1.4142e-05	0.000851498	10	231	GO:0032944	Biological Process
negative regulation of cell adhesion	1.48453e-05	0.000882233	11	284	GO:0007162	Biological Process
positive regulation of hemopoiesis	1.52382e-05	0.000893976	10	233	GO:1903708	Biological Process
negative regulation of leukocyte differentiation	1.63993e-05	0.000949916	7	103	GO:1902106	Biological Process
positive regulation of small molecule metabolic process	1.68617e-05	0.000958186	8	143	GO:0062013	Biological Process
leukocyte differentiation	1.71826e-05	0.000958186	16	594	GO:0002521	Biological Process
positive regulation of cell adhesion	1.71835e-05	0.000958186	14	464	GO:0045785	Biological Process
positive regulation of vasculature development	1.73797e-05	0.000958186	9	188	GO:1904018	Biological Process
regulation of inflammatory response to antigenic stimulus	1.83886e-05	0.00100174	5	42	GO:0002861	Biological Process
response to xenobiotic stimulus	1.87357e-05	0.00100636	13	406	GO:0009410	Biological Process
regulation of epithelial cell proliferation	1.92196e-05	0.00100636	12	348	GO:0050678	Biological Process
regulation of cell-cell adhesion	1.93511e-05	0.00100636	14	469	GO:0022407	Biological Process
regulation of hormone biosynthetic process	1.93531e-05	0.00100636	4	21	GO:0046885	Biological Process
response to decreased oxygen levels	2.17827e-05	0.00111997	11	296	GO:0036293	Biological Process
T cell differentiation	2.24705e-05	0.00113492	11	297	GO:0030217	Biological Process
kidney epithelium development	2.27065e-05	0.00113492	8	149	GO:0072073	Biological Process
regulation of alpha-beta T cell differentiation	2.28175e-05	0.00113492	6	73	GO:0046637	Biological Process
regulation of metal ion transport	2.47103e-05	0.00121585	12	357	GO:0010959	Biological Process
regulation of cell killing	2.51666e-05	0.00122513	7	110	GO:0031341	Biological Process
mononuclear cell proliferation	2.6199e-05	0.00126197	11	302	GO:0032943	Biological Process
negative regulation of apoptotic process	2.71673e-05	0.00129053	19	832	GO:0043066	Biological Process
negative regulation of response to external stimulus	2.73561e-05	0.00129053	13	421	GO:0032102	Biological Process
positive regulation of immune response	2.76855e-05	0.00129274	15	550	GO:0050778	Biological Process
negative regulation of immune system process	2.86346e-05	0.00131767	14	486	GO:0002683	Biological Process
nephron development	2.87952e-05	0.00131767	8	154	GO:0072006	Biological Process
positive regulation of protein kinase B signaling	3.01638e-05	0.00136663	8	155	GO:0051897	Biological Process
regulation of leukocyte proliferation	3.08869e-05	0.00138567	10	253	GO:0070663	Biological Process
positive regulation of cell-cell adhesion	3.427e-05	0.00152252	11	311	GO:0022409	Biological Process
positive regulation of carbohydrate metabolic process	3.58518e-05	0.00157748	6	79	GO:0045913	Biological Process
immune response-regulating signaling pathway	3.64672e-05	0.00158927	10	258	GO:0002764	Biological Process
positive regulation of T cell differentiation	3.95837e-05	0.00170882	7	118	GO:0045582	Biological Process
positive regulation of phosphorus metabolic process	4.14752e-05	0.00173827	20	935	GO:0010562	Biological Process
positive regulation of phosphate metabolic process	4.14752e-05	0.00173827	20	935	GO:0045937	Biological Process
metal ion homeostasis	4.15247e-05	0.00173827	16	639	GO:0055065	Biological Process
nephron epithelium development	4.17854e-05	0.00173827	7	119	GO:0072009	Biological Process
regulation of protein kinase B signaling	4.31069e-05	0.00176351	9	211	GO:0051896	Biological Process
positive regulation of lymphocyte activation	4.31628e-05	0.00176351	11	319	GO:0051251	Biological Process
regulation of morphogenesis of an epithelium	4.40866e-05	0.00178531	7	120	GO:1905330	Biological Process
cellular metal ion homeostasis	4.69386e-05	0.00186923	15	576	GO:0006875	Biological Process
response to lipopolysaccharide	4.69758e-05	0.00186923	11	322	GO:0032496	Biological Process
response to oxygen levels	4.83097e-05	0.00190573	11	323	GO:0070482	Biological Process
positive regulation of immune effector process	5.18478e-05	0.00202783	10	269	GO:0002699	Biological Process
negative regulation of interleukin-2 production	5.47166e-05	0.00212189	4	27	GO:0032703	Biological Process
positive regulation of lymphocyte mediated immunity	5.72082e-05	0.00216489	7	125	GO:0002708	Biological Process
phagocytosis	5.7525e-05	0.00216489	9	219	GO:0006909	Biological Process
positive regulation of phosphorylation	5.79295e-05	0.00216489	19	880	GO:0042327	Biological Process
regulation of leukocyte apoptotic process	5.79812e-05	0.00216489	6	86	GO:2000106	Biological Process
alpha-beta T cell activation	5.81908e-05	0.00216489	8	170	GO:0046631	Biological Process
chemokine-mediated signaling pathway	6.18786e-05	0.00228352	6	87	GO:0070098	Biological Process
female pregnancy	6.3191e-05	0.0023133	8	172	GO:0007565	Biological Process
negative regulation of leukocyte apoptotic process	6.93045e-05	0.00250808	5	55	GO:2000107	Biological Process
cell recognition	6.98685e-05	0.00250808	7	129	GO:0008037	Biological Process
negative regulation of cell population proliferation	7.01751e-05	0.00250808	16	668	GO:0008285	Biological Process
response to molecule of bacterial origin	7.07041e-05	0.00250808	11	337	GO:0002237	Biological Process
negative regulation of T cell mediated immunity	7.31554e-05	0.0025628	4	29	GO:0002710	Biological Process
cellular response to hypoxia	7.3367e-05	0.0025628	7	130	GO:0071456	Biological Process
cellular ion homeostasis	7.52547e-05	0.00258903	16	672	GO:0006873	Biological Process
negative regulation of lymphocyte differentiation	7.56232e-05	0.00258903	5	56	GO:0045620	Biological Process
regulation of lymphocyte proliferation	7.58152e-05	0.00258903	9	227	GO:0050670	Biological Process
cell-substrate adhesion	7.8544e-05	0.00266235	11	341	GO:0031589	Biological Process
positive regulation of lymphocyte differentiation	8.07937e-05	0.00271847	7	132	GO:0045621	Biological Process
positive regulation of protein phosphorylation	8.18416e-05	0.00273155	18	826	GO:0001934	Biological Process
negative regulation of lymphocyte mediated immunity	8.23764e-05	0.00273155	5	57	GO:0002707	Biological Process
B cell mediated immunity	8.47306e-05	0.0027894	7	133	GO:0019724	Biological Process
regulation of leukocyte mediated cytotoxicity	8.9883e-05	0.00293789	6	93	GO:0001910	Biological Process
metal ion transport	9.8198e-05	0.00318691	18	838	GO:0030001	Biological Process
response to chemokine	0.000101181	0.00323779	6	95	GO:1990868	Biological Process
cellular response to chemokine	0.000101181	0.00323779	6	95	GO:1990869	Biological Process
lymphocyte differentiation	0.000104958	0.00330496	12	415	GO:0030098	Biological Process
interleukin-10 production	0.000105447	0.00330496	5	60	GO:0032613	Biological Process
regulation of interleukin-10 production	0.000105447	0.00330496	5	60	GO:0032653	Biological Process
regulation of T cell mediated immunity	0.000107238	0.00331568	6	96	GO:0002709	Biological Process
regulation of phagocytosis	0.000107238	0.00331568	6	96	GO:0050764	Biological Process
positive regulation of leukocyte differentiation	0.000109189	0.00335334	8	186	GO:1902107	Biological Process
ureteric bud development	0.00011358	0.00343633	6	97	GO:0001657	Biological Process
interleukin-2 production	0.000114144	0.00343633	5	61	GO:0032623	Biological Process
regulation of interleukin-2 production	0.000114144	0.00343633	5	61	GO:0032663	Biological Process
mesonephric epithelium development	0.000120215	0.00356189	6	98	GO:0072163	Biological Process
mesonephric tubule development	0.000120215	0.00356189	6	98	GO:0072164	Biological Process
lymphocyte proliferation	0.000121102	0.00356189	10	298	GO:0046651	Biological Process
negative regulation of cell-cell adhesion	0.000121984	0.00356189	8	189	GO:0022408	Biological Process
cellular response to decreased oxygen levels	0.000122206	0.00356189	7	141	GO:0036294	Biological Process
positive regulation of endothelial cell migration	0.000134409	0.00389277	6	100	GO:0010595	Biological Process
regulation of MAPK cascade	0.000136645	0.00393262	15	634	GO:0043408	Biological Process
mesonephros development	0.0001499	0.00428714	6	102	GO:0001823	Biological Process
cellular response to lipid	0.000150994	0.00428752	14	568	GO:0071396	Biological Process
negative regulation of hemopoiesis	0.000151787	0.00428752	7	146	GO:1903707	Biological Process
protein kinase B signaling	0.000162414	0.00455956	9	251	GO:0043491	Biological Process
regulation of transferase activity	0.000164805	0.00459847	15	645	GO:0051338	Biological Process
kidney development	0.000171398	0.00475345	10	311	GO:0001822	Biological Process
multi-multicellular organism process	0.000173912	0.0047941	8	199	GO:0044706	Biological Process
positive regulation of intracellular signal transduction	0.000175648	0.00481297	19	958	GO:1902533	Biological Process
leukocyte migration	0.00017679	0.00481544	11	374	GO:0050900	Biological Process
positive regulation of phagocytosis	0.000178461	0.00483219	5	67	GO:0050766	Biological Process
cation homeostasis	0.00018029	0.00485297	16	725	GO:0055080	Biological Process
immune response-regulating cell surface receptor signaling pathway	0.000182801	0.00489179	9	255	GO:0002768	Biological Process
MAPK cascade	0.000188911	0.00499685	16	728	GO:0000165	Biological Process
signal transduction by protein phosphorylation	0.000188911	0.00499685	16	728	GO:0023014	Biological Process
cellular cation homeostasis	0.000197885	0.00518039	15	656	GO:0030003	Biological Process
ion homeostasis	0.000198114	0.00518039	17	808	GO:0050801	Biological Process
positive regulation of alpha-beta T cell activation	0.00020509	0.00532584	5	69	GO:0046635	Biological Process
negative regulation of immune response	0.000206004	0.00532584	8	204	GO:0050777	Biological Process
inorganic ion homeostasis	0.000213681	0.00546084	16	736	GO:0098771	Biological Process
regulation of T cell apoptotic process	0.000215274	0.00546084	4	38	GO:0070232	Biological Process
renal system development	0.000215691	0.00546084	10	320	GO:0072001	Biological Process
regulation of cell migration	0.000215999	0.00546084	18	893	GO:0030334	Biological Process
negative regulation of T cell proliferation	0.000219488	0.00551855	5	70	GO:0042130	Biological Process
positive regulation of MAPK cascade	0.000227003	0.00567277	12	451	GO:0043410	Biological Process
positive regulation of cell migration	0.000228101	0.00567277	13	520	GO:0030335	Biological Process
cellular response to oxygen levels	0.000237474	0.00583447	7	157	GO:0071453	Biological Process
positive regulation of nucleotide metabolic process	0.000238428	0.00583447	4	39	GO:0045981	Biological Process
positive regulation of purine nucleotide metabolic process	0.000238428	0.00583447	4	39	GO:1900544	Biological Process
inflammatory response to antigenic stimulus	0.00025058	0.00609923	5	72	GO:0002437	Biological Process
cellular response to molecule of bacterial origin	0.000258964	0.00626994	8	211	GO:0071219	Biological Process
maintenance of location	0.000262783	0.00632892	10	328	GO:0051235	Biological Process
natural killer cell mediated cytotoxicity	0.000267327	0.00640466	5	73	GO:0042267	Biological Process
negative regulation of locomotion	0.000269233	0.00641673	10	329	GO:0040013	Biological Process
regulation of cytokine production	0.000271821	0.00644484	16	752	GO:0001817	Biological Process
leukocyte apoptotic process	0.000274974	0.00648599	6	114	GO:0071887	Biological Process
negative regulation of defense response	0.000279236	0.00655275	9	270	GO:0031348	Biological Process
cellular response to organonitrogen compound	0.000283396	0.00661643	14	604	GO:0071417	Biological Process
positive regulation of leukocyte mediated immunity	0.000287546	0.0066455	7	162	GO:0002705	Biological Process
regulation of endothelial cell migration	0.000287546	0.0066455	7	162	GO:0010594	Biological Process
negative regulation of interferon-gamma production	0.000290024	0.00666909	4	41	GO:0032689	Biological Process
positive regulation of transferase activity	0.000295114	0.00675221	11	397	GO:0051347	Biological Process
regulation of cytokine production involved in immune response	0.000316355	0.00720218	6	117	GO:0002718	Biological Process
natural killer cell mediated immunity	0.000322698	0.00723855	5	76	GO:0002228	Biological Process
killing of cells of other organism	0.000322698	0.00723855	5	76	GO:0031640	Biological Process
nephron tubule morphogenesis	0.000322698	0.00723855	5	76	GO:0072078	Biological Process
cytokine production	0.000333499	0.00744435	16	766	GO:0001816	Biological Process
positive regulation of cell motility	0.000339648	0.00754481	13	542	GO:2000147	Biological Process
cytokine production involved in immune response	0.000346548	0.00766088	6	119	GO:0002367	Biological Process
humoral immune response	0.000353509	0.00773999	8	221	GO:0006959	Biological Process
regulation of peptidyl-tyrosine phosphorylation	0.000353509	0.00773999	8	221	GO:0050730	Biological Process
alpha-beta T cell differentiation	0.000362467	0.00779066	6	120	GO:0046632	Biological Process
nephron epithelium morphogenesis	0.000364163	0.00779066	5	78	GO:0072088	Biological Process
regulation of kinase activity	0.000364269	0.00779066	13	546	GO:0043549	Biological Process
regulation of neuron apoptotic process	0.000364336	0.00779066	8	222	GO:0043523	Biological Process
regulation of neuron death	0.000364336	0.00779066	8	222	GO:1901214	Biological Process
innate immune response	0.000373916	0.00795252	16	774	GO:0045087	Biological Process
regulation of epithelial cell migration	0.000375432	0.00795252	8	223	GO:0010632	Biological Process
cytokine-mediated signaling pathway	0.000377119	0.00795252	12	477	GO:0019221	Biological Process
apoptotic cell clearance	0.000381774	0.00797716	4	44	GO:0043277	Biological Process
positive regulation of ATP metabolic process	0.000381774	0.00797716	4	44	GO:1903580	Biological Process
regulation of cell projection organization	0.000388639	0.00808369	15	699	GO:0031344	Biological Process
renal tubule morphogenesis	0.000409535	0.00844158	5	80	GO:0061333	Biological Process
nephron morphogenesis	0.000409535	0.00844158	5	80	GO:0072028	Biological Process
positive regulation of adaptive immune response based on somatic recombination of immune receptors built from immunoglobulin superfamily domains	0.00041368	0.00848879	6	123	GO:0002824	Biological Process
regulation of extrinsic apoptotic signaling pathway via death domain receptors	0.000416492	0.00850834	4	45	GO:1902041	Biological Process
positive regulation of transport	0.000419185	0.00851479	17	862	GO:0051050	Biological Process
calcium ion transport	0.00042053	0.00851479	11	414	GO:0006816	Biological Process
regulation of calcium ion transport	0.00043512	0.0087714	8	228	GO:0051924	Biological Process
regulation of cell motility	0.000448552	0.00900251	18	949	GO:2000145	Biological Process
positive regulation of locomotion	0.000455076	0.00909358	13	559	GO:0040017	Biological Process
positive regulation of cellular component movement	0.000462795	0.00920761	13	560	GO:0051272	Biological Process
negative regulation of protein phosphorylation	0.000479365	0.009496	10	354	GO:0001933	Biological Process
negative regulation of interleukin-10 production	0.000484016	0.00950582	3	20	GO:0032693	Biological Process
regulation of epithelial tube formation	0.000484016	0.00950582	3	20	GO:1905276	Biological Process
release of sequestered calcium ion into cytosol	0.000490566	0.00955132	6	127	GO:0051209	Biological Process
regulation of acute inflammatory response	0.000492594	0.00955132	4	47	GO:0002673	Biological Process
dendritic cell differentiation	0.000492594	0.00955132	4	47	GO:0097028	Biological Process
negative regulation of sequestering of calcium ion	0.000511421	0.00987452	6	128	GO:0051283	Biological Process
