# Supplementary material for: AMEND 2.0: module identification and multi-omic data integration with multiplex-heterogeneous graphs
Source: BMC Bioinformatics. 2025 Feb 5;26:39. doi: 10.1186/s12859-025-06063-x (PMC11800622; doi:10.1186/s12859-025-06063-x)
Supplement: Supplementary file 5 — Additional file5: ORA with DO Terms and AMEND Module from TCGA-KIRC Data. Complete list of significant Disease Ontologyterms from ORA on the AMEND module from the TCGA-KIRC data analysis. Significance level was set to 0.01 after adjustment for multiple testing using the Benjamini-Hochberg method [file 12859_2025_6063_MOESM5_ESM.xlsx]

## Sheet: TCGA Disease Enrichment
ID	Description	GeneRatio	BgRatio	pvalue	p.adjust	qvalue	Entrez ID	Count
DOID:0050589	inflammatory bowel disease	17/119	258/9629	1.57967e-08	1.23322e-05	6.48279e-06	864/7422/7852/10891/890/2214/6352/3248/4915/3481/3162/3383/3627/4283/3855/5551/4288	17
DOID:104	bacterial infectious disease	19/119	351/9629	5.08966e-08	1.23322e-05	6.48279e-06	7422/7852/3687/54209/7431/133/6352/7535/2209/3162/3383/942/3627/4283/5027/939/718/3001/5551	19
DOID:219	colon cancer	20/119	396/9629	6.85766e-08	1.23322e-05	6.48279e-06	3091/595/7422/3718/1634/3248/8996/23533/54894/3162/3383/3897/4070/7298/5744/3855/3001/6480/5551/4288	20
DOID:0050338	primary bacterial infectious disease	17/119	287/9629	7.58993e-08	1.23322e-05	6.48279e-06	7422/7852/3687/54209/7431/6352/7535/2209/3383/942/3627/4283/5027/939/718/3001/5551	17
DOID:3910	lung adenocarcinoma	16/119	257/9629	9.58164e-08	1.23322e-05	6.48279e-06	3091/595/864/7422/5460/7852/1950/6273/6352/54894/6319/3162/79365/4070/5744/4288	16
DOID:3459	breast carcinoma	22/119	487/9629	1.00953e-07	1.23322e-05	6.48279e-06	3091/595/864/7422/5156/7852/1634/890/7431/6352/7535/8996/5652/3481/3383/7153/1464/3485/2296/5744/3855/4288	22
DOID:5295	intestinal disease	20/119	408/9629	1.11938e-07	1.23322e-05	6.48279e-06	864/7422/7852/1950/10891/890/2214/6352/3248/4915/3481/54894/3162/3383/3897/3627/4283/3855/5551/4288	20
DOID:399	tuberculosis	14/119	196/9629	1.19585e-07	1.23322e-05	6.48279e-06	7852/3687/7431/6352/2209/3383/942/3627/4283/5027/939/718/3001/5551	14
DOID:4450	renal cell carcinoma	21/119	464/9629	1.99733e-07	1.83089e-05	9.62458e-06	3091/595/112399/7422/5156/3718/7852/1950/4306/6422/51129/8996/5652/3897/150696/3485/4837/7298/3855/3135/4288	21
DOID:0060084	cell type benign neoplasm	21/119	470/9629	2.47657e-07	2.04317e-05	1.07405e-05	3091/595/7422/5156/7852/1950/890/133/6422/4118/1001/3481/2719/54894/3162/7153/3897/1464/5744/3855/4288	21
DOID:1040	chronic lymphocytic leukemia	14/119	215/9629	3.74634e-07	2.70627e-05	1.42262e-05	595/7422/5800/3718/7852/3687/2214/6422/7535/914/942/5027/3135/4288	14
DOID:1192	peripheral nervous system neoplasm	19/119	400/9629	3.93639e-07	2.70627e-05	1.42262e-05	3091/595/7422/2305/7852/1950/7431/7045/4915/3481/2719/8614/3162/7153/3897/3485/5027/3135/6337	19
DOID:10534	stomach cancer	19/119	404/9629	4.58544e-07	2.90999e-05	1.52972e-05	3091/595/864/2305/7852/890/6273/6422/6352/925/3248/54894/3099/3162/3383/7153/3485/7298/4288	19
DOID:2621	autonomic nervous system neoplasm	18/119	377/9629	7.6585e-07	4.21217e-05	2.21425e-05	3091/595/7422/7852/1950/7431/7045/4915/3481/2719/8614/3162/7153/3897/3485/5027/3135/6337	18
DOID:769	neuroblastoma	18/119	377/9629	7.6585e-07	4.21217e-05	2.21425e-05	3091/595/7422/7852/1950/7431/7045/4915/3481/2719/8614/3162/7153/3897/3485/5027/3135/6337	18
DOID:5517	stomach carcinoma	13/119	199/9629	9.69785e-07	5.00045e-05	2.62863e-05	3091/595/864/6273/3248/54894/3099/3162/3383/7153/3485/7298/4288	13
DOID:5082	liver cirrhosis	17/119	347/9629	1.1256e-06	5.46247e-05	2.8715e-05	595/7422/1950/10891/890/6352/1773/3481/2719/3162/3383/3627/4283/939/6480/4288/10578	17
DOID:4481	allergic rhinitis	10/119	116/9629	1.54058e-06	7.06098e-05	3.7118e-05	7422/2214/133/6352/2209/3162/3383/942/2625/3135	10
DOID:576	proteinuria	14/119	243/9629	1.63776e-06	7.09109e-05	3.72763e-05	7422/5800/7852/10891/7431/133/4306/255743/3162/3383/2625/3627/718/6337	14
DOID:2237	hepatitis	19/119	442/9629	1.78193e-06	7.09109e-05	3.72763e-05	3091/7422/7852/10891/2214/7431/6352/3481/2719/3162/949/3383/3627/4283/2999/5027/939/5551/4288	19
DOID:5041	esophageal cancer	14/119	245/9629	1.805e-06	7.09109e-05	3.72763e-05	595/864/7422/7852/890/6273/6422/4118/3481/8614/3162/79365/3855/4288	14
DOID:12236	primary biliary cholangitis	10/119	120/9629	2.10312e-06	7.88672e-05	4.14587e-05	7422/10891/6352/1773/3162/3383/3627/4283/939/10578	10
DOID:2994	germ cell cancer	18/119	413/9629	2.83563e-06	9.78791e-05	5.14529e-05	595/864/7422/5460/5156/3718/3560/890/6273/6422/9052/3481/2719/3485/5027/5744/3855/4288	18
DOID:526	human immunodeficiency virus infectious disease	13/119	220/9629	2.98893e-06	9.78791e-05	5.14529e-05	3560/7852/2214/6352/3481/3383/3627/939/718/3135/5551/4288/10578	13
DOID:1883	hepatitis C	14/119	256/9629	3.02873e-06	9.78791e-05	5.14529e-05	7422/2214/7431/6352/3481/2719/3162/949/3383/3627/2999/939/3135/4288	14
DOID:4483	rhinitis	11/119	155/9629	3.11989e-06	9.78791e-05	5.14529e-05	7422/2214/133/6352/2209/3162/3383/942/2625/718/3135	11
DOID:1176	bronchial disease	16/119	334/9629	3.21096e-06	9.78791e-05	5.14529e-05	864/7422/3560/1634/2214/6352/3162/3383/942/2625/3627/5027/718/3135/5551/6337	16
DOID:2163	nasal cavity disease	11/119	156/9629	3.32196e-06	9.78791e-05	5.14529e-05	7422/2214/133/6352/2209/3162/3383/942/2625/718/3135	11
DOID:657	adenoma	16/119	337/9629	3.60382e-06	0.000102522	5.38938e-05	3091/595/7422/5156/7852/890/133/4118/1001/3481/2719/54894/3162/7153/3855/4288	16
DOID:974	upper respiratory tract disease	12/119	198/9629	5.66798e-06	0.000155869	8.19371e-05	7422/2214/133/6352/2209/3162/3383/942/2625/3627/718/3135	12
DOID:2394	ovarian cancer	18/119	435/9629	5.86967e-06	0.000156209	8.21156e-05	3091/595/864/7422/5460/7852/1950/10891/5652/3481/2719/3383/3897/3485/4070/7298/3855/4288	18
DOID:1115	sarcoma	12/119	200/9629	6.28497e-06	0.000160644	8.44469e-05	3091/595/7422/5156/7852/10891/7431/51129/3481/942/1464/4288	12
DOID:2825	nose disease	11/119	167/9629	6.42575e-06	0.000160644	8.44469e-05	7422/2214/133/6352/2209/3162/3383/942/2625/718/3135	11
DOID:8549	chronic ulcer of skin	4/119	11/9629	6.84483e-06	0.000166088	8.73087e-05	3091/7422/5156/3383	4
DOID:2151	malignant ovarian surface epithelial-stromal neoplasm	15/119	317/9629	7.76738e-06	0.000176784	9.29313e-05	3091/595/864/7422/5460/7852/1950/10891/3481/2719/3897/3485/4070/7298/4288	15
DOID:4001	ovarian carcinoma	15/119	317/9629	7.76738e-06	0.000176784	9.29313e-05	3091/595/864/7422/5460/7852/1950/10891/3481/2719/3897/3485/4070/7298/4288	15
DOID:8719	in situ carcinoma	10/119	139/9629	7.92849e-06	0.000176784	9.29313e-05	3091/595/864/7422/5460/5156/6422/5652/7153/4288	10
DOID:11335	sarcoidosis	9/119	111/9629	8.71798e-06	0.000189272	9.9496e-05	7422/10891/6352/3162/942/3627/4283/718/3135	9
DOID:2841	asthma	15/119	323/9629	9.73244e-06	0.000205879	0.000108226	864/7422/3560/1634/2214/6352/3162/3383/942/2625/3627/5027/718/3135/5551	15
DOID:3082	interstitial lung disease	13/119	248/9629	1.10627e-05	0.000228167	0.000119943	595/7422/5156/7852/6352/4915/3481/3162/3383/942/3627/4283/718	13
DOID:0060056	hypersensitivity reaction disease	10/119	146/9629	1.22506e-05	0.000246507	0.000129583	7422/10891/133/6352/3162/942/3627/4283/718/3135	10
DOID:1520	colon carcinoma	12/119	215/9629	1.31226e-05	0.000256967	0.000135082	3091/595/7422/3718/1634/3248/3162/7298/3855/3001/6480/5551	12
DOID:3717	gastric adenocarcinoma	9/119	117/9629	1.33934e-05	0.000256967	0.000135082	3091/595/6273/3248/54894/3099/3162/7153/4288	9
DOID:2152	ovary epithelial cancer	15/119	334/9629	1.45123e-05	0.000272105	0.00014304	3091/595/864/7422/5460/7852/1950/10891/3481/2719/3897/3485/4070/7298/4288	15
DOID:3213	demyelinating disease	13/119	255/9629	1.4906e-05	0.000273276	0.000143655	2214/6352/3481/3162/3383/942/3627/6507/1464/3485/718/3135/5551	13
DOID:1036	chronic leukemia	12/119	223/9629	1.89379e-05	0.000339648	0.000178545	595/7422/2305/7852/1634/6422/7535/914/5027/11006/3135/4288	12
DOID:3083	chronic obstructive pulmonary disease	14/119	301/9629	1.93752e-05	0.000340096	0.000178781	3091/7422/10891/133/6352/925/3162/3383/942/3627/4283/4837/718/3001	14
DOID:2320	obstructive lung disease	14/119	302/9629	2.01075e-05	0.000345598	0.000181673	3091/7422/10891/133/6352/925/3162/3383/942/3627/4283/4837/718/3001	14
DOID:2916	hypersensitivity reaction type IV disease	9/119	124/9629	2.14074e-05	0.000360431	0.000189471	7422/10891/6352/3162/942/3627/4283/718/3135	9
DOID:0060071	pre-malignant neoplasm	10/119	167/9629	3.93514e-05	0.000649298	0.000341321	3091/595/864/7422/5460/5156/6422/5652/7153/4288	10
DOID:0060180	colitis	10/119	168/9629	4.14113e-05	0.000661402	0.000347685	7422/7852/10891/890/4915/3481/3162/3383/3627/3855	10
DOID:11054	urinary bladder cancer	12/119	242/9629	4.24901e-05	0.000661402	0.000347685	595/864/7422/7852/7431/51129/3481/3383/7153/3485/7298/4288	12
DOID:2377	multiple sclerosis	12/119	242/9629	4.24901e-05	0.000661402	0.000347685	2214/6352/3481/3162/3383/942/3627/6507/1464/718/3135/5551	12
DOID:8692	myeloid leukemia	13/119	283/9629	4.45628e-05	0.000672983	0.000353772	595/864/7422/5156/3718/7852/3481/3162/7153/942/3485/7298/5744	13
DOID:13406	pulmonary sarcoidosis	6/119	53/9629	4.48656e-05	0.000672983	0.000353772	7422/6352/3162/3627/4283/718	6
DOID:326	ischemia	17/119	461/9629	4.8061e-05	0.000708041	0.000372202	3091/7422/7852/133/51129/287/8996/3162/3383/3627/1464/2104/718/6337/140/65266/7226	17
DOID:10124	corneal disease	8/119	109/9629	5.76943e-05	0.000833321	0.000438058	7422/1634/6273/7045/3383/942/4070/718	8
DOID:2789	parasitic protozoa infectious disease	10/119	175/9629	5.8585e-05	0.000833321	0.000438058	7422/3560/7431/6352/3162/3383/3627/4283/5027/3135	10
DOID:0080600	COVID-19	7/119	82/9629	6.51872e-05	0.000911516	0.000479164	7422/3560/6352/925/3627/4283/718	7
DOID:3454	brain infarction	11/119	218/9629	7.69494e-05	0.00105805	0.000556196	3091/7422/5156/7431/133/3481/3162/3383/942/3627/718	11
DOID:2043	hepatitis B	11/119	219/9629	8.01834e-05	0.0010786	0.000566997	3091/3560/7852/10891/6352/3481/3162/3627/4283/5027/5551	11
DOID:612	primary immunodeficiency disease	14/119	343/9629	8.10585e-05	0.0010786	0.000566997	3718/3560/7852/55388/2214/6352/7535/2122/7153/942/11006/939/718/5551	14
DOID:4960	bone marrow cancer	15/119	391/9629	8.95726e-05	0.00117297	0.000616607	595/7422/5156/3718/7852/2214/6422/10769/2122/3383/942/3902/7298/3855/3135	15
DOID:1542	head and neck carcinoma	12/119	263/9629	9.48625e-05	0.00118724	0.000624106	3091/595/864/7422/3718/7852/1950/2214/4118/1464/7298/4288	12
DOID:75	lymphatic system disease	8/119	117/9629	9.54044e-05	0.00118724	0.000624106	7422/3687/133/3162/201294/3135/5551/4288	8
DOID:10952	nephritis	13/119	305/9629	9.5801e-05	0.00118724	0.000624106	7422/5800/1950/2214/133/255743/6352/1773/3383/2625/5027/718/5551	13
DOID:4607	biliary tract cancer	12/119	264/9629	9.83538e-05	0.00118724	0.000624106	595/864/7422/7852/1950/7431/54894/7153/3897/4070/3855/4288	12
DOID:0060116	sensory system cancer	9/119	151/9629	0.000100735	0.00118724	0.000624106	3091/595/7422/890/4915/3383/1464/7298/4288	9
DOID:2174	ocular cancer	9/119	151/9629	0.000100735	0.00118724	0.000624106	3091/595/7422/890/4915/3383/1464/7298/4288	9
DOID:127	leiomyoma	8/119	118/9629	0.000101299	0.00118724	0.000624106	595/7422/1950/6422/3481/3897/5744/4288	8
DOID:9074	systemic lupus erythematosus	10/119	187/9629	0.000102175	0.00118724	0.000624106	2214/7431/5069/6352/1773/3383/5027/718/5551/4288	10
DOID:3963	thyroid gland carcinoma	11/119	227/9629	0.00011052	0.00126638	0.000665706	3091/595/11065/864/7422/7852/1950/1634/942/5027/4288	11
DOID:688	embryonal cancer	14/119	356/9629	0.000120422	0.00132191	0.000694896	595/864/5460/3718/3560/890/6273/6422/9052/3481/3485/5027/5744/4288	14
DOID:11934	head and neck cancer	12/119	270/9629	0.000121718	0.00132191	0.000694896	3091/595/864/7422/3718/7852/1950/2214/4118/1464/7298/4288	12
DOID:4138	bile duct disease	10/119	191/9629	0.000121775	0.00132191	0.000694896	3091/7422/133/6352/1773/10165/3162/3383/3627/3135	10
DOID:8857	lupus erythematosus	10/119	191/9629	0.000121775	0.00132191	0.000694896	2214/7431/5069/6352/1773/3383/5027/718/5551/4288	10
DOID:50	thyroid gland disease	11/119	230/9629	0.000124187	0.00133057	0.000699452	595/7422/10891/7431/6352/3162/3383/3897/3627/4283/3485	11
DOID:3770	pulmonary fibrosis	10/119	193/9629	0.000132713	0.00138205	0.000726513	595/7422/5156/7852/6352/4915/3481/3162/3383/3627	10
DOID:9741	biliary tract disease	10/119	193/9629	0.000132713	0.00138205	0.000726513	3091/7422/133/6352/1773/10165/3162/3383/3627/3135	10
DOID:1247	blood coagulation disease	11/119	232/9629	0.000134078	0.00138205	0.000726513	7422/7852/2214/133/6352/3162/3383/942/3627/718/5551	11
DOID:2007	degeneration of macula and posterior pole	7/119	92/9629	0.000135692	0.00138205	0.000726513	3091/7422/10891/949/3383/3485/718	7
DOID:12603	acute leukemia	11/119	234/9629	0.000144634	0.00145516	0.000764944	595/864/7422/5156/3718/7852/7153/942/1464/7298/6480	11
DOID:552	pneumonia	9/119	159/9629	0.000149475	0.00148575	0.000781024	595/7422/7852/2214/6352/3162/3383/4283/718	9
DOID:11394	adult respiratory distress syndrome	6/119	66/9629	0.00015583	0.00153047	0.000804534	7422/1950/3162/3383/3627/718	6
DOID:1781	thyroid gland cancer	11/119	242/9629	0.000194239	0.00188526	0.000991039	3091/595/11065/864/7422/7852/1950/1634/942/5027/4288	11
DOID:1398	parasitic infectious disease	10/119	204/9629	0.000208877	0.00200376	0.00105333	7422/3560/7431/6352/3162/3383/3627/4283/5027/3135	10
DOID:14268	sclerosing cholangitis	4/119	25/9629	0.000229508	0.00217637	0.00114407	7422/6352/1773/3383	4
DOID:3326	purpura	6/119	71/9629	0.000233616	0.00219015	0.00115132	7422/7852/133/3162/942/5551	6
DOID:866	vein disease	5/119	46/9629	0.000242306	0.00222871	0.00117158	3091/7422/6352/3162/3383	5
DOID:11162	respiratory failure	7/119	101/9629	0.000243132	0.00222871	0.00117158	7422/1950/3162/3383/3627/718/6337	7
DOID:1107	esophageal carcinoma	10/119	209/9629	0.00025408	0.00230347	0.00121089	595/864/7422/7852/890/6273/6422/4118/8614/3855	10
DOID:5409	lung small cell carcinoma	7/119	102/9629	0.00025841	0.00231727	0.00121814	595/7422/7852/2719/3383/3485/4288	7
DOID:4468	clear cell adenocarcinoma	4/119	26/9629	0.000268662	0.0023833	0.00125285	3091/7422/2719/3855	4
DOID:9119	acute myeloid leukemia	10/119	214/9629	0.000307224	0.00265695	0.0013967	595/864/7422/3718/7852/3162/7153/942/3485/7298	10
DOID:14069	cerebral malaria	4/119	27/9629	0.000312393	0.00265695	0.0013967	7422/3162/3383/3627	4
DOID:2566	corneal dystrophy	4/119	27/9629	0.000312393	0.00265695	0.0013967	1634/7045/4070/718	4
DOID:841	extrinsic allergic alveolitis	4/119	27/9629	0.000312393	0.00265695	0.0013967	7422/6352/3627/4283	4
DOID:0080524	thyroid gland adenocarcinoma	8/119	140/9629	0.000330047	0.00275039	0.00144582	3091/595/864/7422/7852/1950/5027/4288	8
DOID:0080525	differentiated thyroid gland carcinoma	8/119	140/9629	0.000330047	0.00275039	0.00144582	3091/595/864/7422/7852/1950/5027/4288	8
DOID:6432	pulmonary hypertension	10/119	217/9629	0.000343362	0.00283274	0.00148911	3091/7422/7852/7431/133/6352/3248/3162/3383/942	10
DOID:10591	pre-eclampsia	12/119	303/9629	0.000354375	0.00289465	0.00152165	3091/7422/1634/133/5069/6352/3481/3162/3383/3627/718/3135	12
DOID:2213	hemorrhagic disease	6/119	77/9629	0.000364174	0.00292053	0.00153526	7422/7852/133/3162/942/5551	6
DOID:8778	Crohn's disease	7/119	108/9629	0.000367126	0.00292053	0.00153526	7422/2214/6352/3383/4283/5551/4288	7
DOID:5844	myocardial infarction	15/119	445/9629	0.000368163	0.00292053	0.00153526	3091/112399/7422/7852/1634/10891/890/133/5069/6352/1773/3162/3383/718/5551	15
DOID:5683	hereditary breast ovarian cancer syndrome	10/119	220/9629	0.000382987	0.00300918	0.00158186	3091/595/112399/7422/7852/29128/3481/7153/2625/2296	10
DOID:0060060	non-Hodgkin lymphoma	7/119	109/9629	0.000388362	0.00301156	0.00158311	3091/595/7852/2214/3383/5551/4288	7
DOID:10871	age related macular degeneration	6/119	78/9629	0.000390591	0.00301156	0.00158311	3091/7422/10891/949/3383/718	6
DOID:299	adenocarcinoma	8/119	144/9629	0.000399189	0.00304936	0.00160298	3091/595/7422/6273/2719/3162/3855/4288	8
DOID:640	encephalomyelitis	4/119	29/9629	0.00041479	0.00313947	0.00165035	3383/3627/491/718	4
DOID:2349	arteriosclerosis	14/119	403/9629	0.000432491	0.00324368	0.00170513	7422/1950/10891/2214/7431/133/5069/6352/6319/3162/949/3383/942/718	14
DOID:1936	atherosclerosis	13/119	356/9629	0.000437186	0.00324936	0.00170812	7422/1950/10891/2214/7431/133/5069/6352/6319/3162/949/3383/942	13
DOID:2348	arteriosclerotic cardiovascular disease	13/119	357/9629	0.00044902	0.00330752	0.00173869	7422/1950/10891/2214/7431/133/5069/6352/6319/3162/949/3383/942	13
DOID:4045	muscle cancer	7/119	112/9629	0.000458034	0.00334405	0.00175789	595/7422/5156/7852/1001/3481/7153	7
DOID:13042	persistent fetal circulation syndrome	3/119	13/9629	0.00048088	0.00344979	0.00181348	3091/7422/133	3
DOID:4479	pseudohypoaldosteronism	3/119	13/9629	0.00048088	0.00344979	0.00181348	4306/6337/65266	3
DOID:0070004	myeloid neoplasm	13/119	361/9629	0.000499123	0.00354979	0.00186605	595/7422/3718/7852/6422/10769/2122/3383/942/3902/7298/3855/3135	13
DOID:229	female reproductive system disease	14/119	410/9629	0.000513818	0.00362307	0.00190457	595/7422/5460/5156/3560/10891/133/6352/3481/3162/3383/3897/718/4288	14
DOID:11123	Henoch-Schoenlein purpura	4/119	31/9629	0.000539141	0.00370659	0.00194847	7422/133/3162/942	4
DOID:3479	uveal cancer	4/119	31/9629	0.000539141	0.00370659	0.00194847	595/7422/3383/4288	4
DOID:6039	uveal melanoma	4/119	31/9629	0.000539141	0.00370659	0.00194847	595/7422/3383/4288	4
DOID:2799	bronchiolitis obliterans	4/119	32/9629	0.000610324	0.00412719	0.00216957	6352/942/3627/4283	4
DOID:9809	hypersensitivity vasculitis	4/119	32/9629	0.000610324	0.00412719	0.00216957	7422/133/3162/942	4
DOID:4896	bile duct adenocarcinoma	9/119	194/9629	0.000651762	0.00433632	0.00227951	595/864/7422/7852/7431/54894/3897/3855/4288	9
DOID:4947	cholangiocarcinoma	9/119	194/9629	0.000651762	0.00433632	0.00227951	595/864/7422/7852/7431/54894/3897/3855/4288	9
DOID:5603	T-cell acute lymphoblastic leukemia	4/119	33/9629	0.000687929	0.00454033	0.00238675	5156/3718/7852/942	4
DOID:3121	gallbladder cancer	6/119	87/9629	0.000701775	0.00455877	0.00239645	595/7422/1950/7153/3897/4070	6
DOID:3480	uveal disease	6/119	87/9629	0.000701775	0.00455877	0.00239645	133/6352/3383/3627/2296/718	6
DOID:13580	cholestasis	8/119	157/9629	0.000709549	0.00457327	0.00240407	3091/7422/133/10165/3162/3383/3627/3135	8
DOID:4448	macular degeneration	7/119	121/9629	0.000728702	0.00461478	0.00242589	3091/7422/10891/949/3383/3485/718	7
DOID:9500	leukocyte disease	7/119	121/9629	0.000728702	0.00461478	0.00242589	7422/5156/7852/2214/6352/925/4288	7
DOID:2921	glomerulonephritis	10/119	239/9629	0.000732771	0.00461478	0.00242589	7422/5800/1950/2214/133/255743/3383/5027/718/5551	10
DOID:3526	cerebral infarction	9/119	198/9629	0.000754527	0.00471579	0.00247899	3091/7422/5156/7431/3162/3383/942/3627/718	9
DOID:0060058	lymphoma	8/119	159/9629	0.000771069	0.00474725	0.00249552	3091/595/7852/2214/3383/3902/5551/4288	8
DOID:9952	acute lymphoblastic leukemia	8/119	159/9629	0.000771069	0.00474725	0.00249552	595/5156/3718/7852/7153/942/1464/7298	8
DOID:4766	embryoma	12/119	332/9629	0.000800937	0.00485862	0.00255407	595/864/3718/3560/6273/6422/9052/3481/3485/5027/5744/4288	12
DOID:6713	cerebrovascular disease	12/119	332/9629	0.000800937	0.00485862	0.00255407	3091/7422/5156/7431/133/5069/3481/3162/3383/942/3627/718	12
DOID:1557	hypersensitivity reaction type III disease	4/119	35/9629	0.000863669	0.00520092	0.00273401	7422/133/3162/942	4
DOID:5520	head and neck squamous cell carcinoma	9/119	202/9629	0.000870165	0.00520207	0.00273461	3091/595/7422/3718/7852/2214/1464/7298/4288	9
DOID:3969	thyroid gland papillary carcinoma	7/119	125/9629	0.000883754	0.0052453	0.00275734	3091/595/864/7422/7852/5027/4288	7
DOID:201	connective tissue cancer	13/119	386/9629	0.000932602	0.00546008	0.00287024	3091/595/7422/5156/7852/1634/7045/6352/3481/10644/3383/7153/4288	13
DOID:4897	bile duct carcinoma	9/119	204/9629	0.000933177	0.00546008	0.00287024	595/864/7422/7852/7431/54894/3897/3855/4288	9
DOID:9206	Barrett's esophagus	4/119	36/9629	0.000962435	0.00556002	0.00292278	864/890/6422/4288	4
DOID:4606	bile duct cancer	9/119	205/9629	0.000966047	0.00556002	0.00292278	595/864/7422/7852/7431/54894/3897/3855/4288	9
DOID:3525	middle cerebral artery infarction	7/119	127/9629	0.000970476	0.00556002	0.00292278	3091/7422/5156/3162/942/3627/718	7
DOID:8577	ulcerative colitis	7/119	128/9629	0.00101628	0.00578229	0.00303962	7422/7852/890/3481/3383/3627/3855	7
DOID:4007	bladder carcinoma	5/119	63/9629	0.00105152	0.00590136	0.00310222	595/7422/7852/7431/51129	5
DOID:707	B-cell lymphoma	5/119	63/9629	0.00105152	0.00590136	0.00310222	595/7852/2214/3383/4288	5
DOID:1793	pancreatic cancer	15/119	493/9629	0.00106399	0.00591834	0.00311114	3091/595/864/7422/5156/7852/1950/133/3383/7153/3897/7298/3855/718/4288	15
DOID:687	hepatoblastoma	4/119	37/9629	0.00106889	0.00591834	0.00311114	595/3481/2719/3162	4
DOID:10964	cholesteatoma of middle ear	3/119	17/9629	0.00110282	0.00606551	0.00318851	3091/7422/3383	3
DOID:13378	Kawasaki disease	5/119	64/9629	0.00112951	0.00617116	0.00324404	7422/133/3162/3135/5551	5
DOID:1273	respiratory syncytial virus infectious disease	4/119	39/9629	0.00130613	0.00698063	0.00366957	6352/3383/3001/3135	4
DOID:349	systemic mastocytosis	4/119	39/9629	0.00130613	0.00698063	0.00366957	7422/5156/7852/6352	4
DOID:3302	chordoma	3/119	18/9629	0.00131151	0.00698063	0.00366957	3091/7422/5156	3
DOID:3303	notochordal cancer	3/119	18/9629	0.00131151	0.00698063	0.00366957	3091/7422/5156	3
DOID:363	uterine cancer	9/119	215/9629	0.00134955	0.00713702	0.00375177	595/864/5156/1950/54894/3897/3627/5027/4288	9
DOID:1602	lymphadenitis	5/119	68/9629	0.00148495	0.00775369	0.00407594	7422/133/3162/3135/5551	5
DOID:9942	lymph node disease	5/119	68/9629	0.00148495	0.00775369	0.00407594	7422/133/3162/3135/5551	5
DOID:1074	kidney failure	12/119	357/9629	0.00149801	0.00777272	0.00408595	3091/595/112399/7422/1950/10891/6352/3162/3383/3897/718/1393	12
DOID:0060100	musculoskeletal system cancer	14/119	459/9629	0.00153661	0.00792315	0.00416503	3091/595/7422/5156/7852/1634/7045/6352/1001/3481/10644/3383/7153/4288	14
DOID:0060122	integumentary system cancer	7/119	138/9629	0.00157438	0.00798634	0.00419824	3091/595/864/6352/3383/1464/3135	7
DOID:4159	skin cancer	7/119	138/9629	0.00157438	0.00798634	0.00419824	3091/595/864/6352/3383/1464/3135	7
DOID:9446	cholangitis	4/119	41/9629	0.00157791	0.00798634	0.00419824	7422/6352/1773/3383	4
DOID:12361	Graves' disease	6/119	102/9629	0.00161094	0.00810384	0.00426001	7422/6352/3383/3627/4283/6480	6
DOID:1205	allergic disease	7/119	139/9629	0.0016412	0.008206	0.00431371	2214/133/925/4915/3383/2625/3135	7
DOID:9408	acute myocardial infarction	6/119	103/9629	0.00169361	0.00841706	0.00442466	3091/7422/5069/3162/718/5551	6
DOID:0060090	central nervous system benign neoplasm	3/119	20/9629	0.00179956	0.00874061	0.00459474	7422/5156/4288	3
DOID:452	pleomorphic adenoma	3/119	20/9629	0.00179956	0.00874061	0.00459474	595/5156/890	3
DOID:8544	chronic fatigue syndrome	3/119	20/9629	0.00179956	0.00874061	0.00459474	7422/4283/5551	3
DOID:620	blood protein disease	5/119	71/9629	0.0018011	0.00874061	0.00459474	7422/6319/3162/3383/718	5
DOID:0080599	Coronavirus infectious disease	7/119	143/9629	0.00193086	0.00931557	0.00489699	7422/3560/6352/925/3627/4283/718	7
DOID:4535	hypotrichosis	5/119	73/9629	0.0020376	0.00974753	0.00512406	4306/5652/2209/1001/3383	5
DOID:12716	newborn respiratory distress syndrome	4/119	44/9629	0.00205584	0.00974753	0.00512406	7422/1950/3162/3383	4
DOID:255	hemangioma	4/119	44/9629	0.00205584	0.00974753	0.00512406	3091/595/7422/3481	4
DOID:869	cholesteatoma	3/119	21/9629	0.00208069	0.00980896	0.00515635	3091/7422/3383	3
