# Supplementary material for: AMEND 2.0: module identification and multi-omic data integration with multiplex-heterogeneous graphs
Source: BMC Bioinformatics. 2025 Feb 5;26:39. doi: 10.1186/s12859-025-06063-x (PMC11800622; doi:10.1186/s12859-025-06063-x)
Supplement: Supplementary file 6 — Additional file6: ORA with Reactome Pathways and AMEND Module from OGT-KO Data. Complete list of significant Reactome pathways from ORA on the AMEND module from the OGT-KO data analysis. Significance level was set to 0.05 after adjustment for multiple testing using the Benjamini-Hochberg method [file 12859_2025_6063_MOESM6_ESM.xlsx]

## Sheet: OGT-KO Study ORA Results
pathway	pval	padj	overlap	size	overlapGenes	Database
Metabolism	3.03721e-17	4.72589e-14	54	1583	Acly, Aldh6a1, Cth, Atic, Acat1, Acox1, Adh1, Adk, Aldh2, Aldh3a2, Apoa2, Crat, Dbt, Eci1, G6pc, Gapdh, Gch1, Glud1, Gpx1, Hadh, Hexb, Hmbs, Hprt, Hsp90ab1, Ldha, Acot2, Plcb3, Ppt1, Psmb4, Psmc3, Ugp2, Tpi1, Uqcrc1, Urod, Acaa1b, Eci2, Btd, Acsf2, Pdhx, Nup85, Suclg1, Fads2, Sumf1, Psmd6, Cyc1, Acadsb, Uqcrc2, Decr1, Sdhb, Slc25a11, Ppa1, Ehhadh, Acox3, Dpyd	reactome
Fatty acid degradation	6.58848e-15	1.87113e-12	13	52	Acat1, Acaa1a, Acaa1b, Hadh, Ehhadh, Acox3, Acox1, Acadsb, Eci1, Eci2, Adh1, Aldh2, Aldh3a2	kegg
Fatty acid metabolism	5.48276e-12	4.26559e-09	16	162	Acly, Acox1, Aldh3a2, Crat, Eci1, Gpx1, Hadh, Acot2, Ppt1, Acaa1b, Eci2, Acsf2, Fads2, Decr1, Ehhadh, Acox3	reactome
Translation	4.45328e-11	2.30977e-08	17	216	Eef1a1, Rpl22, Rpl7, Rps3a1, Rps8, Eif3d, Mrps30, Mrpl38, Mrps25, Eif3f, Rps21, Rpl14, Ppa1, Rps13, Rpl24, Mrpl53, Mrpl58	reactome
Metabolism of proteins	9.66803e-11	3.76087e-08	42	1460	Apoa2, Canx, Cct2, Cct4, Cct7, Eef1a1, F2, Wdr5, Hgs, Man2a1, Psmb4, Psmc3, Rab10, Rab5b, Rad23b, Mcfd2, Rpl22, Rpl7, Rps3a1, Rps8, Tfg, Usp10, Ppp6r1, Vcp, Tomm70a, Nup85, Eif3d, Sumf1, Mrps30, Mrpl38, Mrps25, Eif3f, Sar1b, Psmd6, Rps21, Rpl14, Ppa1, Rps13, Rpl24, Mrpl53, Mrpl58, Atp6ap2	reactome
Valine, leucine and isoleucine degradation	3.50131e-10	4.97185e-08	10	56	Dbt, Acadsb, Ehhadh, Hadh, Acaa1a, Acaa1b, Aldh6a1, Aldh2, Aldh3a2, Acat1	kegg
Peroxisomal lipid metabolism	3.40342e-09	1.05915e-06	7	25	Acox1, Aldh3a2, Crat, Acaa1b, Eci2, Ehhadh, Acox3	reactome
Tryptophan metabolism	1.60015e-08	1.51481e-06	9	61	Ehhadh, Hadh, Acat1, Kyat3, Aldh2, Aldh3a2, Cat, Serotonin, Melatonin	kegg
Propanoate metabolism	3.82638e-08	2.71673e-06	7	32	Dbt, Acox3, Acox1, Ehhadh, Suclg1, Aldh6a1, Ldha	kegg
beta-Alanine metabolism	1.35943e-07	7.72157e-06	7	38	Aldh2, Aldh3a2, Dpyd, Ehhadh, Acox3, Acox1, Aldh6a1	kegg
Formation of a pool of free 40S subunits	3.0119e-08	7.81085e-06	10	94	Rpl22, Rpl7, Rps3a1, Rps8, Eif3d, Eif3f, Rps21, Rpl14, Rps13, Rpl24	reactome
Protein localization	4.51122e-08	1.00278e-05	10	98	Acox1, Aldh3a2, Cat, Crat, Hspd1, Acot2, Acaa1b, Eci2, Ehhadh, Acox3	reactome
L13a-mediated translational silencing of Ceruloplasmin expression	7.28568e-08	1.38194e-05	10	103	Rpl22, Rpl7, Rps3a1, Rps8, Eif3d, Eif3f, Rps21, Rpl14, Rps13, Rpl24	reactome
GTP hydrolysis and joining of the 60S ribosomal subunit	7.99321e-08	1.38194e-05	10	104	Rpl22, Rpl7, Rps3a1, Rps8, Eif3d, Eif3f, Rps21, Rpl14, Rps13, Rpl24	reactome
rRNA processing	1.01289e-07	1.57606e-05	12	167	Emg1, Rpl22, Rpl7, Rps3a1, Rps8, Tbl3, Rps21, Rpl14, Rps13, Rpl24, Mtrex, Ddx52	reactome
Eukaryotic Translation Initiation	1.48812e-07	2.10501e-05	10	111	Rpl22, Rpl7, Rps3a1, Rps8, Eif3d, Eif3f, Rps21, Rpl14, Rps13, Rpl24	reactome
Peroxisomal protein import	1.89809e-07	2.46119e-05	8	63	Acox1, Cat, Crat, Acot2, Acaa1b, Eci2, Ehhadh, Acox3	reactome
Biosynthesis of unsaturated fatty acids	1.20355e-06	5.6968e-05	6	33	Fads2, Acox3, Acox1, Acaa1a, Acaa1b, Acot2	kegg
Nonsense-Mediated Decay (NMD)	1.14496e-06	0.000137043	9	107	Eif4a3, Rpl22, Rpl7, Rps3a1, Rps8, Rps21, Rpl14, Rps13, Rpl24	reactome
Metabolism of lipids	1.44548e-06	0.000160655	19	536	Acly, Acat1, Acox1, Aldh3a2, Crat, Eci1, Gpx1, Hadh, Hexb, Acot2, Ppt1, Acaa1b, Eci2, Acsf2, Fads2, Sumf1, Decr1, Ehhadh, Acox3	reactome
Beta-oxidation of very long chain fatty acids	1.87287e-06	0.000190934	4	10	Acox1, Acaa1b, Eci2, Ehhadh	reactome
SRP-dependent cotranslational protein targeting to membrane	1.96333e-06	0.000190934	8	85	Rpl22, Rpl7, Rps3a1, Rps8, Rps21, Rpl14, Rps13, Rpl24	reactome
alpha-Linolenic acid metabolism	4.7937e-06	0.000194487	5	24	Fads2, Acox3, Acox1, Acaa1a, Acaa1b	kegg
Nonsense Mediated Decay (NMD) independent of the Exon Junction Complex (EJC)	2.34452e-06	0.000214592	8	87	Rpl22, Rpl7, Rps3a1, Rps8, Rps21, Rpl14, Rps13, Rpl24	reactome
Metabolism of RNA	5.5102e-06	0.000476326	18	533	Emg1, Psmb4, Psmc3, Eif4a3, Rpl22, Rpl7, Rps3a1, Rps8, Tbl3, U2af2, Nup85, Psmd6, Rps21, Rpl14, Rps13, Rpl24, Mtrex, Ddx52	reactome
Formation of the ternary complex, and subsequently, the 43S complex	9.58804e-06	0.00078521	6	50	Rps3a1, Rps8, Eif3d, Eif3f, Rps21, Rps13	reactome
Neutrophil degranulation	1.64807e-05	0.0012822	15	416	Acly, Cat, Cct2, Ctsb, Eef1a1, Hexb, Hsp90ab1, Psmc3, Rab10, Rab5b, Acaa1b, Vcp, Psmd6, Atp6ap2, Atp6v1d	reactome
Ribosomal scanning and start codon recognition	1.86567e-05	0.00131953	6	56	Rps3a1, Rps8, Eif3d, Eif3f, Rps21, Rps13	reactome
Translation initiation complex formation	1.86567e-05	0.00131953	6	56	Rps3a1, Rps8, Eif3d, Eif3f, Rps21, Rps13	reactome
PPAR signaling pathway	3.76507e-05	0.0013366	7	86	Apoa2, Fads2, Ehhadh, Acaa1a, Acaa1b, Acox3, Acox1	kegg
Activation of the mRNA upon binding of the cap-binding complex and eIFs, and subsequent binding to 43S	2.06826e-05	0.00139922	6	57	Rps3a1, Rps8, Eif3d, Eif3f, Rps21, Rps13	reactome
Mitochondrial Fatty Acid Beta-Oxidation	2.30335e-05	0.00149334	5	35	Eci1, Hadh, Acot2, Acsf2, Decr1	reactome
Branched-chain amino acid catabolism	2.56532e-05	0.00159666	4	18	Aldh6a1, Acat1, Dbt, Acadsb	reactome
Glycolysis / Gluconeogenesis	8.03305e-05	0.00253487	6	67	Tpi1, Gapdh, Ldha, Adh1, Aldh2, Aldh3a2	kegg
HSF1 activation	5.18681e-05	0.00310411	3	8	Eef1a1, Hsp90ab1, Vcp	reactome
Pyruvate metabolism	0.000127843	0.00363074	5	46	Adh1, Aldh2, Aldh3a2, Ldha, Acat1	kegg
Glycine, serine and threonine metabolism	0.000141835	0.00366192	5	47	Tha1, Cth, Choline, Sarcosine, Betaine	kegg
Association of TriC/CCT with target proteins during biosynthesis	0.000109534	0.00631243	3	10	Cct2, Cct4, Cct7	reactome
Huntington disease	0.000269104	0.00636878	11	287	Ap2a1, Ap2s1, Plcb3, Gpx1, Sdhb, Cyc1, Uqcrc1, Uqcrc2, Psmb4, Psmc3, Psmd6	kegg
Metabolism of amino acids and derivatives	0.00013177	0.00732265	10	238	Aldh6a1, Cth, Acat1, Dbt, Glud1, Psmb4, Psmc3, Pdhx, Psmd6, Acadsb	reactome
Amyotrophic lateral sclerosis	0.000354177	0.0077374	12	346	Sdhb, Cyc1, Uqcrc1, Uqcrc2, Ubqln2, Vcp, Psmb4, Psmc3, Psmd6, Nup85, Gpx1, Cat	kegg
The citric acid (TCA) cycle and respiratory electron transport	0.000155776	0.00835821	7	116	Ldha, Uqcrc1, Pdhx, Suclg1, Cyc1, Uqcrc2, Sdhb	reactome
alpha-linolenic acid (ALA) metabolism	0.000197904	0.0102646	3	12	Acox1, Acaa1b, Fads2	reactome
Lysine degradation	0.000566366	0.0114891	5	63	Ehhadh, Hadh, Acat1, Aldh2, Aldh3a2	kegg
Gluconeogenesis	0.000238625	0.0119774	4	31	G6pc, Gapdh, Tpi1, Slc25a11	reactome
Biotin metabolism	0.000676076	0.0128004	2	4	Btd, Urea	kegg
mitochondrial fatty acid beta-oxidation of unsaturated fatty acids	0.000292291	0.0142126	2	3	Eci1, Decr1	reactome
Coronavirus disease - COVID-19	0.00086837	0.0154136	9	231	Rps3a1, Rps8, Rps13, Rps21, Rpl7, Rpl14, Rpl22, Rpl24, F2	kegg
Clathrin-mediated endocytosis	0.000378241	0.0178347	7	134	Ap2a1, Hgs, Rab5b, Gak, Ap2s1, Ubqln2, Necap2	reactome
N-glycan trimming in the ER and Calnexin/Calreticulin cycle	0.000400449	0.0183264	3	15	Canx, Rad23b, Vcp	reactome
Innate Immune System	0.000662843	0.0294681	18	775	Acly, Cat, Cct2, Cfh, Ctsb, Eef1a1, F2, Hexb, Hsp90ab1, Psmb4, Psmc3, Rab10, Rab5b, Acaa1b, Vcp, Psmd6, Atp6ap2, Atp6v1d	reactome
Oxidative phosphorylation	0.00192697	0.0321917	6	121	Sdhb, Cyc1, Uqcrc1, Uqcrc2, Atp6v1d, Ppa1	kegg
Pantothenate and CoA biosynthesis	0.0020754	0.0327452	3	24	Dpyd, Aldh2, Aldh3a2	kegg
Glucose metabolism	0.000946422	0.0409064	5	76	G6pc, Gapdh, Tpi1, Nup85, Slc25a11	reactome
Butanoate metabolism	0.00325558	0.0486623	3	28	Acat1, Hadh, Ehhadh	kegg
Legionellosis	0.00344425	0.0487253	4	58	Hspd1, Sar1b, Vcp, Eef1a1	kegg
Fatty acid elongation	0.00360292	0.0487253	3	29	Hadh, Ppt1, Acot2	kegg
